# Supplementary material for: Validation of the Coffee Cuality™ Method for the Expert Assessment of Coffee Sensory Quality
Source: Foods. 2026 Feb 12;15(4):678. doi: 10.3390/foods15040678 (PMC12938992; doi:10.3390/foods15040678)
Supplement: Supplementary file 1 [file foods-15-00678-s001.zip]

Archive with 1 entries (1 files):
- foods-4123719-supplementary.pdf
